# Supplementary material for: Influence of Supercritical Carbon Dioxide on the Activity and Conformational Changes of α-Amylase, Lipase, and Peroxidase in the Solid State Using White Wheat Flour as an Example
Source: Foods. 2023 Dec 16;12(24):4499. doi: 10.3390/foods12244499 (PMC10743174; doi:10.3390/foods12244499)
Supplement: Supplementary file 1 [file foods-12-04499-s001.zip]

Archive with 1 entries (1 files):
- foods-2764292-supplementary.pdf
